# Supplementary material for: Capillary-associated microglia regulate vascular structure and function through PANX1-P2RY12 coupling in mice
Source: Nat Commun. 2021 Sep 6;12:5289. doi: 10.1038/s41467-021-25590-8 (PMC8421455; doi:10.1038/s41467-021-25590-8)
Supplement: Supplementary file 9 — Source Data [file 41467_2021_25590_MOESM9_ESM.xlsx]

## Sheet: Fig 1j
CAM	CAA
40.4352	24.5642
31.8308	24.1679
30.8873	25.0751

## Sheet: Fig 2d
Parenchymal	CD206 +ve
GFP+ve	GFP +ve	GFP -ve
93.0215	3.83344	3.14505
88.0778	8.77228	3.1499
91.2515	5.48486	3.26366

## Sheet: Fig 2e
P2Y12 (-ve)	P2Y12 (+ve)
3.49502	96.505
1.81818	98.1818
3.21813	96.7819

## Sheet: Fig 2f
Cortex	Thalamus	Hippocampus
41.0811	36.9863	28.3333
34.5361	29.6296	28.3465
35.5072	27.7228	36.1345
36.8932
34.2657

## Sheet: Fig 2h
CAM	BV
25.81	4.49
26.44	4.26
29.8	10.35
22.49	4.74
25.87	6.51
25.37	6.08

## Sheet: Fig 3a
CAM	PCM
26.85	24.26
32.64	28.18
25.13	29.48

## Sheet: Fig. 3d
	CAM	PCM
	4.68	5.9
	4.68	5.56
	5.3	6.38

## Sheet: Fig. 3e
	CAM	PCM
	109.961	81.0356
	138.379	128.447
	144.408	124.434
	198.801	81.999
	144.248	91.9585

## Sheet: Fig. 3f
	CAM	PCM
	121.436	96.9826
	97.7789	125.445
	103.931	88.701
	32.5789	111.299

## Sheet: Fig. 3h
CAM	PCM
0.326743	0.432827
0.235561	0.315796
0.485154	0.242055
	0.300036

[truncated: 36 more sheets: Fig. 3i, Fig. 3j, Fig 3p, Fig 4a, Fig 4c, Fig 4d, Fig 4e, Fig 4f, Fig 4g, Fig 4h, Fig 4j, Fig 4k, Fig 5b, Fig 5c, Fig 5d, Fig 5e, Fig 5f, Fig 6b, Fig 6k, Fig 7d …]
